# Supplementary material for: First confirmed report of Nassarius sinarum (Mollusca, Gastropoda) in Korea
Source: Biodivers Data J. 2023 Jun 17;11:e99661. doi: 10.3897/BDJ.11.e99661 (PMC10290749; doi:10.3897/BDJ.11.e99661)
Supplement: XML Treatment for Nassarius sinarum [file BDJ.11.e99661-treatment1.xml]

<!DOCTYPE tp:taxon-treatment
  PUBLIC "-//TaxonX//DTD Taxonomic Treatment Publishing DTD v0 20100105//EN" "tax-treatment-NSO.dtd">
<tp:taxon-treatment xmlns:tp="http://www.plazi.org/taxpub"><tp:treatment-meta><mixed-citation publication-type="journal"><person-group><name><surname>Cho</surname><given-names>Sungha</given-names></name><name><surname>Yang</surname><given-names>Inho</given-names></name><name><surname>Khim</surname><given-names>Jong Seong</given-names></name><name><surname>Park</surname><given-names>Jinsoon</given-names></name></person-group><article-title>First confirmed report of <italic>Nassarius sinarum</italic> (Mollusca, Gastropoda) in Korea</article-title><source>Biodivers Data J</source><day>17</day><month>06</month><year>2023</year><volume>11</volume><pub-id pub-id-type="doi">10.3897/BDJ.11.e99661</pub-id></mixed-citation></tp:treatment-meta><tp:nomenclature><tp:taxon-name>
            <object-id xmlns:xlink="http://www.w3.org/1999/xlink" content-type="arpha" xlink:type="simple">1EADFA54-EBC7-5454-B684-64BA036D455D</object-id>
            <tp:taxon-name-part taxon-name-part-type="genus">Nassarius</tp:taxon-name-part>
            <tp:taxon-name-part taxon-name-part-type="species">sinarum</tp:taxon-name-part>
            <object-id xmlns:xlink="http://www.w3.org/1999/xlink" xlink:type="simple" object-id-type="World Register of Marine Species (WoRMS)">https://www.marinespecies.org/aphia.php?p=taxdetails&amp;id=560319</object-id>
          </tp:taxon-name><tp:taxon-authority>(Philippi, 1851)</tp:taxon-authority></tp:nomenclature><tp:treatment-sec sec-type="Synonyms and Combinations"><title>Synonyms and Combinations</title><p><italic>Buccinum sinarum</italic> (<xref ref-type="bibr" rid="B8322423">Philippi 1851</xref>: v. 8, p. 63)</p><p><italic>Nassa</italic> (<italic>Niotha</italic>) <italic>sinarum</italic> (<xref ref-type="bibr" rid="B8322423">Philippi (1851)</xref>: v. 8, p. 63); <xref ref-type="bibr" rid="B9611321">Tsuchiya (2017)</xref>: p. 910–917; <xref ref-type="bibr" rid="B8322415">Okutani (2017)</xref>: p. 1375.</p><p><italic>Nassarius</italic> (<italic>Zeuxis</italic>) <italic>sinarus</italic> (<xref ref-type="bibr" rid="B8322423">Philippi (1851)</xref>: v. 8, p. 63); <xref ref-type="bibr" rid="B8322240">Cernohorsky (1984)</xref>: v. 14, p. 289, pl. 31, figs. 10–11; pl. 32, fig. 1; <xref ref-type="bibr" rid="B9611349">Tamaki et al. (2002)</xref>: v. 8, no. 2, p. 63–81; <xref ref-type="bibr" rid="B8322373">Lutaenko et al. (2013)</xref>: p. 75.</p><p><italic>Nassarius</italic> (<italic>Tritonella</italic>) <italic>semiplicatus</italic> (<xref ref-type="bibr" rid="B8334698">A. Adams (1852)</xref>: no. 19, p. 107); <xref ref-type="bibr" rid="B8322365">Liu (2008)</xref>: p. 1267.</p><p><italic>Nassarius</italic> (<italic>Zeuxis</italic>) <italic>semiplicatus</italic> (<xref ref-type="bibr" rid="B8334698">A. Adams (1852)</xref>: no. 19, p. 107); <xref ref-type="bibr" rid="B8322492">Zhang and Yang (2010)</xref>: v. 41, no. 5, p. 791–5.</p><p><italic>Nassarius semiplicatus</italic> (<xref ref-type="bibr" rid="B8334698">A. Adams (1852)</xref>: no. 19, p. 107); <xref ref-type="bibr" rid="B8322492">Zhang and Yang (2010)</xref>: v. 41, no. 5, p. 791–5.</p><p><italic>Zeuxis semiplicata</italic> (<xref ref-type="bibr" rid="B8334698">A. Adams (1852)</xref>: no. 19, p. 107); <xref ref-type="bibr" rid="B8334698">A. Adams (1852)</xref>: v. 24, p. 233, pl. 23, figs. 164; <xref ref-type="bibr" rid="B8322240">Cernohorsky (1984)</xref>: v. 14, p. 154.</p></tp:treatment-sec><tp:treatment-sec sec-type="Material examined"><title>Material examined</title><p>On 16 June 2022, two live specimens were collected from the Yeongsan River estuary at Jeollanam-do, Korea (34°46'48"N, 126°26'31"E), located at 219 Daeburyeok-ro Samho-eup, Yeongam-gun (Fig. <xref ref-type="fig" rid="F8330253">1</xref>). The environmental conditions at the time of collection included a water temperature of 24.5°C, dissolved oxygen (DO) levels of 5.69 mg/l, salinity of 33.24 practical salinity units (PSU) and a pH of 8.37. The collector responsible for this sampling was Sungha Cho.</p></tp:treatment-sec><tp:treatment-sec sec-type="Description"><title>Description</title><p>Sample A, exhibiting a shell length of 14 mm and Sample B, with a shell length of 15 mm, are not fully developed individuals in comparison to the known maximum size of <italic>N</italic>. <italic>sinarum</italic>, which reaches up to 20 mm (Fig. <xref ref-type="fig" rid="F8330257">2</xref>). The undeveloped outer lip at the base further indicates that these specimens might be juveniles or subadults (Fig. <xref ref-type="fig" rid="F9524443">3</xref>). Both individuals A and B seem to be at the same developmental stage. Samples A and B, collected in this study, were photographed in both apertural and dorsal views to facilitate morphological comparisons. Sample C, collected in China, is depicted in apertural and dorsal views and is considered a juvenile shell, similar in growth stage to Samples A and B from Korea, due to the absence of a developed thick outer lip  (<xref ref-type="bibr" rid="B9610582">Lynio 2023</xref>). Nonetheless, the axial ribs become progressively thinner as they approach the outer lip, suggesting that the specimen may be at a more mature developmental stage. Specimen D, collected in Japan, appears to be an adult shell, based on morphological features observed in apertural and dorsal views and exhibits a greyish-brown hue with pale spiral bands (<xref ref-type="bibr" rid="B9610647">Magokorogai 2013</xref>). The axial ribs are obtuse, spaced and knobbly at the shoulders, but become obsolete towards the base. The aperture is white inside and the callus on the columellar lip is demarcated, bearing one tooth at the posterior end. The anal canal is narrow and the inner wall of the outer lip is denticulated. In contrast, Korean Samples A and B, believed to be juveniles, display an aperture with uniform colouration and lack callus and tooth formation throughout the shell. Specifically, in the adult body whorl, the axial ribs weaken towards the outer lip, ultimately becoming nearly smooth, which is a key distinguishing feature of <italic>N. sinarum</italic>, yet not observed in juvenile shells. Limited photographs of <italic>N. sinarum</italic> are available for comparison and those that exist are fragmentary.</p></tp:treatment-sec><tp:treatment-sec sec-type="Distribution"><title>Distribution</title><p>Initially, <italic>N. sinarum</italic> was thought to be exclusive to the Yangtze River in China (<xref ref-type="bibr" rid="B8322240">Cernohorsky 1984</xref>). However, in 2004, its presence was later documented in Japan, where it was classified as an alien species (<xref ref-type="bibr" rid="B8322382">Mito and Uesugi 2004</xref>). Although <xref ref-type="bibr" rid="B8322316">Hong et al. (2010)</xref> reported observing it in Suncheon Bay, Korea in June 2009, the species' introduction remained uncertain due to a lack of corroborating data. This study documents the collection of live <italic>N. sinarum</italic> specimens from the Yeongsan River estuary in Korea, confirming that the species now inhabits Korea, China and Japan.</p></tp:treatment-sec><tp:treatment-sec sec-type="Molecular data"><title>Molecular data</title><p>The sequence files were submitted to the NCBI and assigned accession numbers: <ext-link xmlns:xlink="http://www.w3.org/1999/xlink" ext-link-type="uri" xlink:href="https://www.ncbi.nlm.nih.gov/nuccore/OP693482.1/" xlink:type="simple">OP693482</ext-link> (660 bp) for COI and <ext-link xmlns:xlink="http://www.w3.org/1999/xlink" ext-link-type="uri" xlink:href="https://www.ncbi.nlm.nih.gov/nuccore/OP719775.1/" xlink:type="simple">OP719775</ext-link> (372 bp) for H3. The NCBI Basic Local Alignment Search Tool (BLAST) analysis demonstrated that our <italic>N. sinarum</italic> COI<italic> </italic>sequence matches that previously registered for <italic>N. sinarum</italic>, exhibiting 98.48–99.69% sequence similarity (Table <xref ref-type="table" rid="T9533283">1</xref>). <italic>N. succinctus</italic> was the nearest species, with 93.86% percent similarity. Our sequence's similarity as <italic>N. sinarum</italic> was further confirmed by a Maximum Likelihood tree, which was analysed for percentage similarity with the top 10 sequences retrieved from NCBI BLAST. Outgroups (<italic>Volutharpa perryi, Buccinum pemphigus </italic>and <italic>Neptunea cumingi</italic>) were included to improve clustering and branch support (<xref ref-type="bibr" rid="B9610535">Yang et al. 2019</xref>). To bolster the robustness of the phylogenetic analysis, we incorporated an additional 29 species from the <italic>Nassarius</italic>. The close clustering of <italic>N. sinarum</italic> within the phylogenetic COI tree suggests species consistency; no sequence differences were observed within species or between countries (Fig. <xref ref-type="fig" rid="F8330261">4</xref>). An H3<italic> </italic>phylogenetic analysis was performed for more accurate identification, using the same conditions as were used for the COI analysis. As the H3 region of <italic>N. sinarum</italic> is novel to the NCBI database, species-level comparisons were not feasible. The H3<italic> </italic>phylogenetic tree encompassed difficulties in distinguishing amongst species within the same genus (Fig. <xref ref-type="fig" rid="F9794533">5</xref>). Thus, it appears that H3<italic> </italic>is not a suitable marker for differentiating species within the <italic>Nassarius</italic>.</p></tp:treatment-sec><tp:treatment-sec sec-type="Ecology and habitat"><title>Ecology and habitat</title><p><italic>Nassarius</italic>, commonly known as nassa mud snails (USA) or dog whelks (UK), is a genus of small to medium-sized marine gastropod molluscs in the Nassariidae characterised by their scavenging behaviour. These shelled gastropods inhabit mud flats and sand flats, have a global distribution and have a diverse habitat range that spans from the intertidal zone to deep waters (depths of at least 1000 m) in temperate, subtropical, tropical and cold-water environments. <italic>Nassarius</italic> species are highly active scavengers, feeding on crabs and carrion, such as dead fish. They often burrow into marine substrates, waiting with only their siphon exposed until detecting nearby food sources. Consistent with these ecological traits, <italic>N. sinarum</italic> inhabits both sandy and muddy mudflats and occupies various environments within the intertidal zone (<xref ref-type="bibr" rid="B8322415">Okutani 2017</xref>).</p></tp:treatment-sec><tp:treatment-sec sec-type="Remarks"><title>Remarks</title><p><xref ref-type="bibr" rid="B9610674">Iwasaki et al. (2004)</xref> documented damage related to the presence of <italic>N. sinarum</italic>, including predation on fish (e.g. gobies) captured in fishing nets, in Japan's Saga and Kumamoto Prefectures. The species is believed to have been introduced to Japan through the importation of edible shellfish from China. Currently classified as an alien species in Japan, <italic>N. sinarum</italic>'s status as a harmful invasive species is still under evaluation by Japan's IAS (<xref ref-type="bibr" rid="B8322382">Mito and Uesugi 2004</xref>). Nevertheless, purported negative impacts on the fishing industry suggest that this species warrants attention and monitoring.</p></tp:treatment-sec><tp:treatment-sec><!--Section generated to contain objects referenced in tp:taxon-treatment.--><fig id="F8330253" position="float" orientation="portrait"><object-id xmlns:xlink="http://www.w3.org/1999/xlink" content-type="arpha" xlink:type="simple">A8D37EA1-CCBA-5943-81EB-0227CE0E47A9</object-id><object-id xmlns:xlink="http://www.w3.org/1999/xlink" content-type="doi" xlink:type="simple">10.3897/BDJ.11.e99661.figure1</object-id><label>Figure 1.</label><caption><p>Sample collection site details. <bold>A </bold>The fine-scale location of the collection site was obtained using Ocean Data View (Schlitzer R, 2015, <ext-link xmlns:xlink="http://www.w3.org/1999/xlink" ext-link-type="uri" xlink:href="http://odv.awi.de" xlink:type="simple">http://odv.awi.de</ext-link>); <bold>B</bold> Photograph of the sampling location at the Yeongsan River, taken in June 2022 and provided by Sungha Cho.</p></caption><graphic xmlns:xlink="http://www.w3.org/1999/xlink" xlink:href="bdj-11-e99661-g001.png" position="float" id="oo_831478.png" orientation="portrait" xlink:type="simple"><uri content-type="original_file" xlink:type="simple">https://binary.pensoft.net/fig/831478</uri></graphic></fig><fig id="F8330257" position="float" orientation="portrait"><object-id xmlns:xlink="http://www.w3.org/1999/xlink" content-type="arpha" xlink:type="simple">0E462CC4-4103-5528-BE32-5F57B919FF5B</object-id><object-id xmlns:xlink="http://www.w3.org/1999/xlink" content-type="doi" xlink:type="simple">10.3897/BDJ.11.e99661.figure2</object-id><label>Figure 2.</label><caption><p>Morphological images of <italic>Nassarius sinarum</italic> from Korea, China and Japan. <bold>A &amp; B</bold> Specimens collected alive in the estuary at the mouth of the Yeongsan River in Korea (this study) and considered to be juvenile shells; apertural and dorsal views were photographed; <bold>C </bold>Specimen collected alive in China; <bold>D</bold> Specimen collected alive in the mudflats of Japan; morphological features of the apertural and dorsal views suggest it is an adult shell. Scale bars for A and B are 5 mm; scale bars for C and D are not provided. For original images and data, consult Suppl. material <xref ref-type="supplementary-material" rid="S8330230">1</xref>.</p></caption><graphic xmlns:xlink="http://www.w3.org/1999/xlink" xlink:href="bdj-11-e99661-g002.png" position="float" id="oo_828240.png" orientation="portrait" xlink:type="simple"><uri content-type="original_file" xlink:type="simple">https://binary.pensoft.net/fig/828240</uri></graphic></fig><supplementary-material xmlns:xlink="http://www.w3.org/1999/xlink" id="S8330230" orientation="portrait" position="float" xlink:type="simple"><object-id content-type="arpha" xlink:type="simple">18F12982-A1F0-5A20-9DDC-872C77273B1E</object-id><object-id content-type="doi" xlink:type="simple">10.3897/BDJ.11.e99661.suppl1</object-id><object-id content-type="zenodo_dep_id" xlink:type="simple">8054490</object-id><label>Supplementary material 1</label><caption><p>High-Resolution Images and Scanning Electron Microscopy (SEM) of <italic>Nassarius sinarum </italic>Shells    </p></caption><statement content-type="dataType"><label>Data type</label><p>High-resolution original size images, SEM images</p></statement><statement content-type="notes"><label>Brief description</label><p>Original high-resolution images of live shells, dead shells and YSI; SEM images depicting sculpture details, protoconch, spire cross-section, columellar folds and posterior canal of <italic>Nassarius sinarum</italic> shells.</p></statement><p>File: oo_856865.url</p><media xlink:href="bdj-11-e99661-s001.url" mimetype="url file" mime-subtype="url" position="float" orientation="portrait" xlink:type="simple"><uri content-type="original_file" xlink:type="simple">https://binary.pensoft.net/file/856865</uri></media><attrib specific-use="authors">Sungha Cho, Inho Yang, Jong Seong Khim, Jinsoon Park</attrib></supplementary-material><fig id="F9524443" position="float" orientation="portrait"><object-id xmlns:xlink="http://www.w3.org/1999/xlink" content-type="arpha" xlink:type="simple">9696D5BD-AF94-53C1-B37C-BD3E49A88F4D</object-id><object-id xmlns:xlink="http://www.w3.org/1999/xlink" content-type="doi" xlink:type="simple">10.3897/BDJ.11.e99661.figure3</object-id><label>Figure 3.</label><caption><p>Scanning electron microscope images of the shell of <italic>Nassarius sinarum </italic>Specimen B, collected in this study. <bold>A </bold>Morphology, characterised by the absence of a developed callus and tooth in the aperture; <bold>B </bold>Axial ribs exhibiting a consistent appearance as they extend to the outer lip; <bold>C</bold> Body whorl sculpture; <bold>D</bold> Protoconch. Scale bar A &amp; B = 2 mm, C = 1 mm, D = 200 μm. For additional scanning electron microscopy images, please refer to Suppl. material <xref ref-type="supplementary-material" rid="S8330230">1</xref>.</p></caption><graphic xmlns:xlink="http://www.w3.org/1999/xlink" xlink:href="bdj-11-e99661-g003.png" position="float" id="oo_826249.png" orientation="portrait" xlink:type="simple"><uri content-type="original_file" xlink:type="simple">https://binary.pensoft.net/fig/826249</uri></graphic></fig><table-wrap id="T9533283" position="float" orientation="portrait"><label>Table 1.</label><caption><p>The top 10 results for each of the NCBI BLAST searches, conducted on the COI and H3 regions of <italic>Nassarius sinarum,</italic> are presented in descending order of percentage similarity.</p></caption><table rules="all" border="0" cellpadding="0" cellspacing="0"><tbody><tr><td rowspan="1" colspan="3">
              <bold>COI</bold>
            </td><td rowspan="1" colspan="3">
              <bold>H3</bold>
            </td></tr><tr><td rowspan="1" colspan="1">
              <bold>BLAST search</bold>
            </td><td rowspan="1" colspan="1">
              <bold>Accession No. (bp)</bold>
            </td><td rowspan="1" colspan="1">
              <bold>Percent Similarity</bold>
            </td><td rowspan="1" colspan="1">
              <bold>BLAST search</bold>
            </td><td rowspan="1" colspan="1">
              <bold>Accession No. (bp)</bold>
            </td><td rowspan="1" colspan="1">
              <bold>Percentage Similarity</bold>
            </td></tr><tr><td rowspan="1" colspan="1">
              <italic>Nassarius sinarum</italic>
            </td><td rowspan="1" colspan="1">KY100629 (642)</td><td rowspan="1" colspan="1">99.69%</td><td rowspan="1" colspan="1">
              <italic>Nassarius siquijorensis</italic>
            </td><td rowspan="1" colspan="1">HQ834169 (354)</td><td rowspan="1" colspan="1">100.00%</td></tr><tr><td rowspan="1" colspan="1">
              <italic>Nassarius sinarum</italic>
            </td><td rowspan="1" colspan="1">MG679291 (601)</td><td rowspan="1" colspan="1">99.67%</td><td rowspan="1" colspan="1"><italic>Nassarius </italic>cf. <italic>comptus</italic></td><td rowspan="1" colspan="1">KY489320 (331)</td><td rowspan="1" colspan="1">100.00%</td></tr><tr><td rowspan="1" colspan="1">
              <italic>Nassarius sinarum</italic>
            </td><td rowspan="1" colspan="1">KY100644 (642)</td><td rowspan="1" colspan="1">99.53%</td><td rowspan="1" colspan="1">
              <italic>Nassarius velatus</italic>
            </td><td rowspan="1" colspan="1">LC384075 (291)</td><td rowspan="1" colspan="1">100.00%</td></tr><tr><td rowspan="1" colspan="1">
              <italic>Nassarius sinarum</italic>
            </td><td rowspan="1" colspan="1">KY100628 (642)</td><td rowspan="1" colspan="1">99.53%</td><td rowspan="1" colspan="1">
              <italic>Nassarius velatus</italic>
            </td><td rowspan="1" colspan="1">LC384073 (291)</td><td rowspan="1" colspan="1">100.00%</td></tr><tr><td rowspan="1" colspan="1">
              <italic>Nassarius sinarum</italic>
            </td><td rowspan="1" colspan="1">MG679294 (601)</td><td rowspan="1" colspan="1">99.50%</td><td rowspan="1" colspan="1">
              <italic>Nassarius velatus</italic>
            </td><td rowspan="1" colspan="1">LC384072 (291)</td><td rowspan="1" colspan="1">100.00%</td></tr><tr><td rowspan="1" colspan="1">
              <italic>Nassarius sinarum</italic>
            </td><td rowspan="1" colspan="1">MG679292 (601)</td><td rowspan="1" colspan="1">99.50%</td><td rowspan="1" colspan="1">
              <italic>Nassarius velatus</italic>
            </td><td rowspan="1" colspan="1">LC384074 (283)</td><td rowspan="1" colspan="1">100.00%</td></tr><tr><td rowspan="1" colspan="1">
              <italic>Nassarius sinarum</italic>
            </td><td rowspan="1" colspan="1">MG679290 (601)</td><td rowspan="1" colspan="1">99.50%</td><td rowspan="1" colspan="1">
              <italic>Nassarius conoidalis</italic>
            </td><td rowspan="1" colspan="1">HQ834165 (354)</td><td rowspan="1" colspan="1">99.72%</td></tr><tr><td rowspan="1" colspan="1">
              <italic>Nassarius sinarum</italic>
            </td><td rowspan="1" colspan="1">KY783918 (709)</td><td rowspan="1" colspan="1">99.39%</td><td rowspan="1" colspan="1"><italic>Nassarius </italic>sp. 279</td><td rowspan="1" colspan="1">KY489360 (331)</td><td rowspan="1" colspan="1">99.70%</td></tr><tr><td rowspan="1" colspan="1">
              <italic>Nassarius sinarum</italic>
            </td><td rowspan="1" colspan="1">KY100642 (642)</td><td rowspan="1" colspan="1">99.38%</td><td rowspan="1" colspan="1">
              <italic>Nassarius arcularia</italic>
            </td><td rowspan="1" colspan="1">KY489345 (331)</td><td rowspan="1" colspan="1">99.70%</td></tr><tr><td rowspan="1" colspan="1">
              <italic>Nassarius sinarum</italic>
            </td><td rowspan="1" colspan="1">KY100638 (642)</td><td rowspan="1" colspan="1">99.38%</td><td rowspan="1" colspan="1">
              <italic>Nassarius moolenbeeki</italic>
            </td><td rowspan="1" colspan="1">KY489339 (331)</td><td rowspan="1" colspan="1">99.70%</td></tr></tbody></table></table-wrap><fig id="F8330261" position="float" orientation="portrait"><object-id xmlns:xlink="http://www.w3.org/1999/xlink" content-type="arpha" xlink:type="simple">1E89EEC0-DCA9-584C-A562-F825DE052324</object-id><object-id xmlns:xlink="http://www.w3.org/1999/xlink" content-type="doi" xlink:type="simple">10.3897/BDJ.11.e99661.figure4</object-id><label>Figure 4.</label><caption><p>Maximum Likelihood tree of COI sequences of <italic>Nassarius sinarum</italic> collected in Korea. Bars represent genetic distances, letters preceding scientific names are NCBI accession numbers. A phylogenetic tree analysis conducted with the COI region demonstrates that <italic>N. sinarum</italic> has a distinctive species-indicative COI<italic> </italic>sequence.</p></caption><graphic xmlns:xlink="http://www.w3.org/1999/xlink" xlink:href="bdj-11-e99661-g004.png" position="float" id="oo_851439.png" orientation="portrait" xlink:type="simple"><uri content-type="original_file" xlink:type="simple">https://binary.pensoft.net/fig/851439</uri></graphic></fig><fig id="F9794533" position="float" orientation="portrait"><object-id xmlns:xlink="http://www.w3.org/1999/xlink" content-type="arpha" xlink:type="simple">FD31A0C4-C7D1-5C20-BE54-34AE0DBBD95E</object-id><object-id xmlns:xlink="http://www.w3.org/1999/xlink" content-type="doi" xlink:type="simple">10.3897/BDJ.11.e99661.figure5</object-id><label>Figure 5.</label><caption><p>Maximum Likelihood tree of H3 sequences of <italic>Nassarius sinarum</italic> collected in Korea. Bars represent genetic distances, letters preceding scientific names are NCBI accession numbers. A phylogenetic tree analysis conducted with the H3 region reveals that H3 sequences of <italic>N. sinarum</italic> cannot be used to clearly distinguish it from other <italic>Nassarius </italic>species.</p></caption><graphic xmlns:xlink="http://www.w3.org/1999/xlink" xlink:href="bdj-11-e99661-g005.png" position="float" id="oo_851440.png" orientation="portrait" xlink:type="simple"><uri content-type="original_file" xlink:type="simple">https://binary.pensoft.net/fig/851440</uri></graphic></fig></tp:treatment-sec><ref-list><ref id="B8322423"><element-citation xmlns:xlink="http://www.w3.org/1999/xlink" publication-type="book" xlink:type="simple"><person-group person-group-type="author"><name name-style="western"><surname>Philippi</surname><given-names>R. A.</given-names></name></person-group><year>1851</year><source>Abbildungen und Beschreibungen neuer order wenig gekannter Conchylien</source><edition>1-82, 1-138, pls. 1-144 (Nassariidae publ. 1849)</edition><volume>3</volume><publisher-name>Theodor Fischer</publisher-name><publisher-loc>Kassel</publisher-loc><size units="page">204</size><uri xlink:type="simple">https://archive.org/details/abbildungenundbe11phil/page/n7/mode/2up</uri></element-citation></ref><ref id="B9611321"><element-citation xmlns:xlink="http://www.w3.org/1999/xlink" publication-type="chapter" xlink:type="simple"><person-group person-group-type="author"><name name-style="western"><surname>Tsuchiya</surname><given-names>K</given-names></name></person-group><year>2017</year><chapter-title>Family Nassariidae</chapter-title><person-group person-group-type="editor"><name name-style="western"><surname>Okutani</surname><given-names>T</given-names></name></person-group><source>Marine Mollusks in Japan</source><edition>2</edition><volume>2</volume><publisher-name>Tokai University Press</publisher-name><publisher-loc>Kanagawa</publisher-loc><size units="page">910-917</size><comment content-type="language">Japanese</comment><isbn>9784486019848</isbn></element-citation></ref><ref id="B8322415"><element-citation xmlns:xlink="http://www.w3.org/1999/xlink" publication-type="book" xlink:type="simple"><person-group person-group-type="author"><name name-style="western"><surname>Okutani</surname><given-names>Takashi</given-names></name></person-group><year>2017</year><source>Marine Mollusks in Japan</source><volume>2</volume><publisher-name>Tokai University Press</publisher-name><publisher-loc>Kanagawa</publisher-loc><size units="page">711</size><comment content-type="language">Japanese</comment><isbn>9784486019848</isbn></element-citation></ref><ref id="B8322240"><element-citation xmlns:xlink="http://www.w3.org/1999/xlink" publication-type="article" xlink:type="simple"><person-group person-group-type="author"><name name-style="western"><surname>Cernohorsky</surname><given-names>W. O.</given-names></name></person-group><year>1984</year><article-title>Systematics of the family Nassariidae (Mollusca: Gastropoda)</article-title><source>Bulletin of the Auckland Institute and Museum</source><issue>14</issue><fpage>1</fpage><lpage>356</lpage><uri xlink:type="simple">https://www.biodiversitylibrary.org/item/281235</uri></element-citation></ref><ref id="B9611349"><element-citation xmlns:xlink="http://www.w3.org/1999/xlink" publication-type="article" xlink:type="simple"><person-group person-group-type="author"><name name-style="western"><surname>Tamaki</surname><given-names>A</given-names></name><name name-style="western"><surname>Mahori</surname><given-names>N</given-names></name><name name-style="western"><surname>Isihbashi</surname><given-names>T</given-names></name><name name-style="western"><surname>Fukuda</surname><given-names>H</given-names></name></person-group><year>2002</year><article-title>Invasion of two marine alien gastropods <italic>Stenothyra</italic> sp. and <italic>Nassarius</italic> (<italic>Zeuxis</italic>) <italic>sinarus</italic> (Caenogastropoda) into the Ariake Inland Sea, Kyushu, Japan</article-title><source>The Yuriyagai</source><volume>8</volume><issue>2</issue><fpage>63</fpage><lpage>81</lpage><comment content-type="language">Japanese</comment><uri xlink:type="simple">https://okayama.pure.elsevier.com/en/publications/invasion-of-two-marine-alien-gastropods-stenothyra-sp-and-nassari</uri></element-citation></ref><ref id="B8322373"><element-citation xmlns:xlink="http://www.w3.org/1999/xlink" publication-type="book" xlink:type="simple"><person-group person-group-type="author"><name name-style="western"><surname>Lutaenko</surname><given-names>Konstantin A.</given-names></name><name name-style="western"><surname>Furota</surname><given-names>Toshio</given-names></name><name name-style="western"><surname>Nakayama</surname><given-names>Satoko</given-names></name><name name-style="western"><surname>Shin</surname><given-names>Kyoungsoon</given-names></name><name name-style="western"><surname>Xu</surname><given-names>Jing</given-names></name></person-group><year>2013</year><source>Atlas of Marine Invasive Species in the NOWPAP Region</source><publisher-name>NOWPAP DINRAC</publisher-name><publisher-loc>Beijing</publisher-loc><size units="page">189</size><uri xlink:type="simple">https://wedocs.unep.org/20.500.11822/26336</uri></element-citation></ref><ref id="B8334698"><element-citation xmlns:xlink="http://www.w3.org/1999/xlink" publication-type="article" xlink:type="simple"><person-group person-group-type="author"><name name-style="western"><surname>Adams</surname><given-names>A.</given-names></name></person-group><year>1852</year><article-title>Catalogue of the species of <italic>Nassa</italic>, a genus of Gastero-podous mollusca belonging to the family Buccinidae, in the Collection of Hugh Cuming, ESQ., with the description of some new species</article-title><source>Proceedings of the Zoological Society of London</source><volume>19</volume><issue>1</issue><fpage>94</fpage><lpage>114</lpage><pub-id pub-id-type="doi">10.1111/j.1096-3642.1851.tb01137.x</pub-id></element-citation></ref><ref id="B8322365"><element-citation xmlns:xlink="http://www.w3.org/1999/xlink" publication-type="book" xlink:type="simple"><person-group person-group-type="author"><name name-style="western"><surname>Liu</surname><given-names>Ruiyu</given-names></name></person-group><year>2008</year><source>Checklist of Marine Biota of China Seas</source><publisher-name>Science Press</publisher-name><publisher-loc>Beijing</publisher-loc><size units="page">1267</size><isbn>9787030237224</isbn></element-citation></ref><ref id="B8322492"><element-citation xmlns:xlink="http://www.w3.org/1999/xlink" publication-type="article" xlink:type="simple"><person-group person-group-type="author"><name name-style="western"><surname>Zhang</surname><given-names>S. P.</given-names></name><name name-style="western"><surname>Yang</surname><given-names>J. W.</given-names></name></person-group><year>2010</year><article-title>Revision of species names of several <italic>Nassarius</italic> in China Seas</article-title><source>Oceanologia et Limnologica Sinica</source><volume>41</volume><issue>5</issue><fpage>791</fpage><lpage>5</lpage><comment content-type="language">Chinese</comment><uri xlink:type="simple">https://molluscabase.org/aphia.php?p=sourcedetails&amp;id=165387</uri></element-citation></ref><ref id="B9610582"><element-citation xmlns:xlink="http://www.w3.org/1999/xlink" publication-type="website" xlink:type="simple"><person-group person-group-type="author"><name name-style="western"><surname>Lynio</surname></name></person-group><article-title><italic>Nassarius sinarum</italic>: Research Grade Qualification</article-title><uri xlink:type="simple">https://www.inaturalist.org/observations/145648531</uri><date-in-citation content-type="access-date">2023-03-30T00:00:00+03:00</date-in-citation></element-citation></ref><ref id="B9610647"><element-citation xmlns:xlink="http://www.w3.org/1999/xlink" publication-type="website" xlink:type="simple"><person-group person-group-type="author"><name name-style="western"><surname>Magokorogai</surname></name></person-group><article-title>カラムシロ: 自然観察の話 [In Japanese]</article-title><uri xlink:type="simple">https://magokorogai.seesaa.net/article/a37417324.html</uri><date-in-citation content-type="access-date">2023-03-30T00:00:00+03:00</date-in-citation></element-citation></ref><ref id="B8322382"><element-citation xmlns:xlink="http://www.w3.org/1999/xlink" publication-type="article" xlink:type="simple"><person-group person-group-type="author"><name name-style="western"><surname>Mito</surname><given-names>Toshikazu</given-names></name><name name-style="western"><surname>Uesugi</surname><given-names>Tetsuro</given-names></name></person-group><year>2004</year><article-title>Invasive Alien Species in Japan : The status quo and the new regulation for prevention of their adverse effects</article-title><source>Global Environmental Research</source><volume>8</volume><issue>August</issue><fpage>171</fpage><lpage>191</lpage><uri xlink:type="simple">http://www.airies.or.jp/journal_08-2eng.html</uri></element-citation></ref><ref id="B8322316"><element-citation xmlns:xlink="http://www.w3.org/1999/xlink" publication-type="article" xlink:type="simple"><person-group person-group-type="author"><name name-style="western"><surname>Hong</surname><given-names>Jae-Sang</given-names></name><name name-style="western"><surname>Choi</surname><given-names>Jin-Woo</given-names></name><name name-style="western"><surname>Tsutsumi</surname><given-names>Hiroaki</given-names></name></person-group><year>2010</year><article-title>Concluding remarks on the joint survey of macrobenthic fauna on Suncheon Tidal Flats by the participants of "Korea and Japan Joint Symposium on Biology of Tidal Flats 2009</article-title><source>Plankton and Benthos Research</source><volume>5</volume><fpage>255</fpage><lpage>263</lpage><pub-id pub-id-type="doi">10.3800/pbr.5.255</pub-id></element-citation></ref><ref id="B9610535"><element-citation xmlns:xlink="http://www.w3.org/1999/xlink" publication-type="article" xlink:type="simple"><person-group person-group-type="author"><name name-style="western"><surname>Yang</surname><given-names>Yi</given-names></name><name name-style="western"><surname>Li</surname><given-names>Qi</given-names></name><name name-style="western"><surname>Kong</surname><given-names>Lingfeng</given-names></name><name name-style="western"><surname>Yu</surname><given-names>Hong</given-names></name></person-group><year>2019</year><article-title>Mitogenomic phylogeny of <italic>Nassarius</italic> (Gastropoda: Neogastropoda)</article-title><source>Zoologica Scripta</source><volume>48</volume><fpage>302</fpage><lpage>312</lpage><pub-id pub-id-type="doi">10.1111/zsc.12343</pub-id></element-citation></ref><ref id="B9610674"><element-citation xmlns:xlink="http://www.w3.org/1999/xlink" publication-type="article" xlink:type="simple"><person-group person-group-type="author"><name name-style="western"><surname>Iwasaki</surname><given-names>Keiji</given-names></name><name name-style="western"><surname>Kimura</surname><given-names>Taeko</given-names></name><name name-style="western"><surname>Kinoshita</surname><given-names>Kyoko</given-names></name><name name-style="western"><surname>Yamaguchi</surname><given-names>Toshiyuki</given-names></name><name name-style="western"><surname>Nishikawa</surname><given-names>Teruaki</given-names></name><name name-style="western"><surname>Nishi</surname><given-names>Eijiroh</given-names></name><name name-style="western"><surname>Yamanishi</surname><given-names>Ryohei</given-names></name><name name-style="western"><surname>Hayshi</surname><given-names>Ikuo</given-names></name><name name-style="western"><surname>Okoshi</surname><given-names>Kenji</given-names></name><name name-style="western"><surname>Kosuge</surname><given-names>Takeharu</given-names></name><name name-style="western"><surname>Suzuki</surname><given-names>Takao</given-names></name><name name-style="western"><surname>Henmi</surname><given-names>Yasuhisa</given-names></name><name name-style="western"><surname>Furota</surname><given-names>Toshio</given-names></name><name name-style="western"><surname>Mukai</surname><given-names>Hiroshi</given-names></name></person-group><year>2004</year><article-title>Human-mediated Introduction and Dispersal of Marine Organisms in Japan: Results of a Questionnaire Survey by the Committee for the Preservation of the Natural Environment, the Japanese Association of Benthology</article-title><source>Japanese journal of benthology</source><volume>59</volume><fpage>22</fpage><lpage>44</lpage><comment content-type="language">Japanese</comment><pub-id pub-id-type="doi">10.5179/benthos.59.22</pub-id></element-citation></ref></ref-list></tp:taxon-treatment>
