# Supplementary material for: First confirmed report of Nassarius sinarum (Mollusca, Gastropoda) in Korea
Source: Biodivers Data J. 2023 Jun 17;11:e99661. doi: 10.3897/BDJ.11.e99661 (PMC10290749; doi:10.3897/BDJ.11.e99661)
Supplement: Supplementary material 1 — High-Resolution Images and Scanning Electron Microscopy (SEM) of Nassarius sinarum Shells [file bdj-11-e99661-s001.url]

[{000214A0-0000-0000-C000-000000000046}]
Prop3=19,2
[InternetShortcut]
IDList=
URL=http://dx.doi.org/10.17632/zrb238r89g.2
HotKey=0
